# Supplementary material for: Fungicidal Activity and Mechanism of Action of Glabridin from Glycyrrhiza glabra L
Source: Int J Mol Sci. 2021 Oct 11;22(20):10966. doi: 10.3390/ijms222010966 (PMC8537655; doi:10.3390/ijms222010966)
Supplement: Supplementary file 1 [file ijms-22-10966-s001.zip]

Archive with 1 entries (1 files):
- ijms-1402314-supplementary.pdf
